# Supplementary material for: Phenothiazinium Photosensitizers Associated with Silver Nanoparticles in Enhancement of Antimicrobial Photodynamic Therapy
Source: Antibiotics (Basel). 2021 May 12;10(5):569. doi: 10.3390/antibiotics10050569 (PMC8150796; doi:10.3390/antibiotics10050569)
Supplement: Supplementary file 1 [file antibiotics-10-00569-s001.zip]

Archive with 2 entries (1 files):
- antibiotics-1185035-supplementary/
- antibiotics-1185035-supplementary/antibiotics-1185035-supplementary.pdf
